# Supplementary material for: Joint-level proprioceptive deficits and postural instability in Fibromyalgia: a biomechanical assessment using digital inclinometry and dynamic posturography
Source: Front Bioeng Biotechnol. 2025 Sep 10;13:1622679. doi: 10.3389/fbioe.2025.1622679 (PMC12457825; doi:10.3389/fbioe.2025.1622679)
Supplement: Supplementary file 1 [file Table1.xlsx]

## Sheet: Sheet1
Group	Age	Gender	BMI	Education_Years	Duration_Months	WPI	SS	Hip_JRS	Knee_JRS	Ankle_JRS	Reaction_Time	Max_Excursion	Direction_Control
FMS	68.65	Female	27.83	15.33	50.66	7.14	11.86	2.81	8.02	3.06	1.62	7.26	79.2
FMS	64.44	Male	27.61	14.48	26.23	8.68	3.86	2.45	2.47	4.11	1.46	4.84	65.46
FMS	69.65	Male	23.84	9.76	48.25	7.97	11.08	6.53	2.42	4.94	2.48	6.88	67.59
FMS	75.46	Male	24.97	14.6	41.45	9.59	7.88	5.9	2.86	3.43	2.19	8	61.3
FMS	63.81	Female	26.34	14.82	46.5	16	5.12	5.61	0.04	5.08	1.86	3.19	66.04
FMS	63.81	Female	27.71	20.98	59.77	4	9.13	5.62	3	1.89	2.41	5.25	73.34
FMS	75.83	Female	24.61	14.18	33.33	11.33	8.4	4.52	2.57	1.54	1.89	6.94	76.71
FMS	70.45	Male	25.23	15.44	27.06	4.73	6.18	3	4.25	3.29	1.54	5.98	61.8
FMS	62.25	Male	23.27	14.58	25.38	8.01	8.04	4.67	4.6	3.76	2.42	6.69	77.71
FMS	68.96	Male	23.08	11.68	26.29	12.49	6.78	3.38	7.44	3.32	2.06	5.49	82.03
FMS	62.29	Male	27.36	17.6	35.41	9.54	8.17	6.22	5.73	1.16	1.48	6.34	73.66
FMS	62.27	Female	28.52	16.59	40.57	6.27	9.69	4.29	2.9	3.26	1.79	6.04	86.66
FMS	66.96	Male	25.48	16.7	39.77	7.31	12.26	3.12	2.31	1.97	1.54	7.67	63.12
FMS	52.67	Male	27.77	12.34	46.57	11.31	4.41	3.99	4.88	4.06	1.35	6.54	58.94
FMS	53.92	Female	26.4	18.26	36.52	7.26	13.78	5.25	1.53	3.74	2.2	6.65	54.19
FMS	61.63	Female	24.26	11.08	54.3	9.98	2.42	3.57	7.36	2.35	2.57	5.72	83.27
FMS	58.64	Male	26.4	16.17	33.09	9.49	7.43	3.13	6.15	2.81	1.34	5.63	75.8
FMS	67.44	Female	28.91	20.28	69.93	7.49	9.49	4.96	3.1	2.23	2.07	5.7	69.5
FMS	59.34	Female	25.55	12.13	44.08	15.51	8.63	4.96	0.8	3.28	1.62	6.72	72.48
FMS	56	Male	28.96	13.22	25.78	11.18	6.12	3.67	6.47	4.36	1.68	5.71	60
FMS	75.08	Female	20.05	14.93	23.15	3.55	7.27	3.73	3.76	2.31	1.64	6.59	91.71
FMS	63.86	Female	27.38	13.38	42.31	9.9	6.48	4.94	6.26	3.88	1.54	8.78	71.14
FMS	65.81	Male	25.82	10.7	33.6	7.46	6.21	2.05	1.02	2.79	1.88	7.3	70.96
FMS	55.91	Male	24.99	14.85	45.17	11.81	10.21	2.12	2.86	2.51	1.55	5.83	76.43
FMS	61.75	Female	25.83	11.95	42.2	7.09	8.84	3.3	3.98	3.24	1.96	7.71	74.26
FMS	66.1	Male	21.4	15.88	35.46	9.03	5.92	4.17	4.06	2.25	1.84	5.73	71.98
FMS	57.73	Male	25.16	12.32	25.91	10.81	10.35	5.07	3.14	2.76	1.77	3.72	62.97
FMS	67.85	Male	26.39	18.64	17.67	11.84	8.7	7.08	5.12	2.08	1.52	4.99	74.18
FMS	61.38	Female	28.78	12.66	30.85	5.92	10.11	6.02	1.99	5.43	1.65	3.93	86.7
FMS	63.43	Female	24.53	13.85	46.93	8.4	9.6	4.26	3.71	3.39	2.14	5.8	81.94
FMS	61.37	Female	23.91	16.75	39	8	5.55	4.51	4.19	2.61	2.05	6.25	84.14
FMS	77.64	Female	24.56	11.52	20.99	7.48	6.29	2.82	4.92	3.58	1.5	8.29	65.45
FMS	65.27	Female	27.58	15.25	38.5	14.43	9.93	4.51	5.29	3.23	1.9	6.63	61.2
FMS	58.35	Female	26.33	18.02	41.11	10.52	9.55	4.04	1.89	3.12	2.14	5.96	68.87
FMS	70.81	Male	24.5	10.55	25.45	5.74	7.79	5.1	1.13	4	1.24	7.25	70.48
FMS	57.27	Female	26.72	15.14	38.26	11.99	8.18	3.12	6.33	4.15	2.06	3.51	79.71
FMS	66.74	Female	25.84	15.34	37.08	15.45	11.4	5.43	4.58	2.79	1.61	6.52	54.96
FMS	52.37	Female	27.69	16.67	22.26	12.32	6.21	7.18	2.59	2.74	2.07	7.18	83.57
FMS	56.55	Female	24.13	11.5	40.78	5	9.37	4.35	6.84	3.06	1.58	4.41	68.59
FMS	66.67	Female	24.93	11.29	43.28	7.97	7.29	5.23	4.18	0.91	1.19	7.64	66.2
FMS	70.26	Female	24.79	16.01	49.72	13	7.24	5.73	6.15	1.74	1.26	6.65	61
FMS	66.5	Male	22.51	15.43	49.36	7.33	10.9	3.85	4.09	4.8	1.88	5.72	55.29
FMS	64.59	Male	26.26	15.31	19.36	10.63	10.14	4.93	7.78	5.09	1.96	7.01	77.3
FMS	63.36	Male	26.19	15.56	24.79	11.58	10.11	4.56	7.22	3.09	1.53	9.02	70.64
FMS	55.56	Male	25.64	12.93	42.72	6.7	11.48	4.71	3.51	3.96	2.1	6.45	58.54
FMS	60.59	Male	25.13	15.26	42.7	9.19	7.91	3.21	5.77	3.68	1.25	6.54	58.49
FMS	62.31	Male	22.62	15.42	42.72	0.06	9.75	4.58	5.16	6.61	1.84	5.66	67.01
FMS	72.37	Male	24.73	12.84	83.9	6.42	6.99	5.4	6.5	4.54	1.41	5.18	84.81
FMS	67.64	Female	24.9	19.45	43.4	8.64	8.75	7.04	2.18	3.21	1.62	7.25	67.68
FMS	53.67	Male	23.92	15.88	50.37	5.78	7.49	6.19	5.24	2.34	1.88	5.18	56.64
FMS	67.51	Male	25.29	11.62	48.13	14.05	8.12	8.24	5.93	1.65	1.54	6.32	67.81
FMS	62.81	Male	26.49	16.35	44.4	5.26	9.5	3.22	0.72	3.57	1.72	5.64	67.57
FMS	60.87	Male	29.65	12.17	32.47	8.1	5.58	6.04	1.78	2.55	2.23	6.82	46.04
FMS	69.42	Female	26	16.68	45.73	9.74	13.67	4.86	0.2	1.84	1.65	6.64	69.51
Control	62.84	Female	22.73	18.82				1.85	1.05	0.52	0.99	9.72	91.78
Control	71.08	Female	21.33	17.6				1.63	1.2	1.37	0.81	9.83	91.77
Control	81.33	Male	21.04	13.44				3.25	1.65	2.53	0.84	10.49	91.84
Control	74.91	Female	25.32	19.65				2.18	1.68	-0.25	0.66	8.3	97.72
Control	62.5	Male	21.58	14.57				2.9	1.9	1.29	0.84	9.33	93.57
Control	55.05	Male	27.59	17.35				0.73	2.81	0.19	0.6	7.43	93.68
Control	87.77	Female	20	27.05				2.24	1.34	2.69	0.7	10.2	95.15
Control	65.42	Female	27.48	16.48				2.78	0.93	-0.9	0.98	10.54	93.22
Control	65.01	Female	24.54	21.43				2.08	0.54	0.37	0.98	9.02	92
Control	64.68	Female	23.93	14.06				2.93	0.97	1.61	0.94	11.78	92.15
Control	66.65	Female	23.04	16.72				1.57	1.44	3.18	0.77	8.03	92.45
Control	63.61	Female	24.91	23.91				3.22	2.66	1.02	0.88	7.71	92.54
Control	59.79	Male	24.05	14.36				3.99	1.11	0.38	0.89	9.97	94.41
Control	60.03	Male	26.3	24.07				1.7	1.61	3.59	0.75	11.07	92.76
Control	64.6	Male	24.35	19.68				1.63	1.45	-0.8	1.07	11.93	94.42
Control	60.06	Male	24.42	14.62				3.26	2.26	-1.79	1	9.06	92.43
Control	58.55	Male	23.4	19.38				3.37	3.15	1.69	0.86	11.12	92.82
Control	65.84	Female	24.01	20.73				1.56	1.1	0.45	0.89	9.62	87.73
Control	62.62	Female	24.73	19.33				1.65	1.13	-0.24	0.92	9.44	94.88
Control	78.26	Male	20.73	10.61				1.77	2.16	2.05	0.64	10.85	93.48
Control	41.32	Female	21.45	13.97				0.85	1.92	1.43	0.86	10.54	95.08
Control	74.59	Male	25.59	15.87				1.22	2.7	0.37	0.81	7.56	85.53
Control	75.97	Female	24.46	16.56				1.15	1.85	-0.58	0.77	11.65	97.75
Control	46.46	Male	23.76	19.33				1.35	1.22	2.26	0.86	11.52	92.29
Control	61.84	Male	24.16	17.57				1.98	1.86	1.97	1.11	8.83	95.35
Control	61.59	Male	24.81	11.55				2.21	2.2	0.98	0.97	10.2	90.08
Control	52.38	Female	23.05	18.37				3.34	2.01	3.55	0.82	10.33	94.13
Control	57.98	Male	22.58	19.29				1.15	1.8	-0.3	0.96	10.02	90.05
Control	55.02	Female	24.51	19.09				2.86	2.17	-0.9	1.06	8.93	91.1
Control	80.47	Female	22.18	21.16				1.83	2.24	0.2	1	8.77	97.32
Control	73.21	Male	24.93	20.18				1.97	2.39	1.05	0.9	9.64	92.16
Control	76.19	Male	20.75	18.69				2.59	1.89	1.43	0.81	11.24	93.16
Control	71.31	Female	26.16	16.58				1.04	1.35	0.79	0.97	10.4	94.76
Control	54.85	Male	25.06	10.25				2.34	1.56	1.57	0.94	9.17	93.84
Control	60.23	Male	24.63	18.57				2.15	2.27	-0.54	1	10.7	93
Control	69.24	Male	26.07	17.69				2.43	0.91	3.02	0.97	5.85	93.52
Control	54.03	Male	27.42	17.94				2.26	1.71	1	1.02	11.21	98.52
Control	71.23	Female	26.13	11.78				4.12	1.2	2.58	0.83	7.34	92.49
Control	62.75	Female	20.48	12.56				1.46	1.48	1.56	1.05	9.18	93.12
Control	61.56	Male	21.59	21.05				1.55	2.32	1.71	0.91	8.17	95.2
Control	71.21	Male	22.88	16.7				1.47	1.59	1.86	1.14	7.94	95.34
Control	68.84	Male	24.17	19.57				1.53	1.49	1.7	0.81	11.23	95.54
Control	61.68	Female	25.14	16.97				1.46	0.55	1.96	1.1	9.04	94.19
Control	75.2	Female	22.68	16.98				3.03	1.96	2.86	0.91	10.13	89.83
Control	55.28	Female	24.49	20.59				3.23	1.89	1.37	0.81	9.61	96.63
Control	70.37	Female	22.62	14.81				1.52	2.91	2.05	0.83	10.31	89.82
Control	70.16	Male	22.91	17.24				1.29	1.25	0.99	0.85	9.77	93.37
Control	62.14	Female	21.33	15.02				2.42	1.61	3.01	0.94	7.95	90.78
Control	67.79	Female	22.29	15.13				1.54	1.63	0.22	0.95	11	92.47
Control	53.77	Female	21.44	15.63				2.55	2.52	3.49	0.82	9.01	93.44
Control	73.1	Male	22.19	17.74				2.18	1.4	1.06	0.89	7.58	93.42
Control	63.25	Female	26.21	14.95				0.71	1.65	-0.78	1.15	9.1	93.66
Control	60.24	Male	22.24	21.86				3.34	1.87	1.28	1.1	11.68	96.58
Control	74.22	Male	29.33	13.3				3.55	1.59	0.21	0.94	10.81	93.74
